# Supplementary material for: In silico analyses of isoniazid and streptomycin resistance-associated mutations in Mycobacterium tuberculosis
Source: Comput Struct Biotechnol J. 2023 Feb 21;21:1874–84. doi: 10.1016/j.csbj.2023.02.035 (PMC10006719; doi:10.1016/j.csbj.2023.02.035)
Supplement: Supplementary file 1 — Supplementary material. [file mmc1.xlsx]

## Sheet: Sheet1
GidB						InhA
PDB file	Chain ID	Mutation	Predicted ddg			PDB file	Chain ID	Mutation	Predicted ddg
7cfe.pdb	A	R187M	-0.05			4TRM.pdb	A	I16T	-0.07
7cfe.pdb	A	G34E	-1.73			4TRM.pdb	A	I21T	-1.06
7cfe.pdb	A	R96P	-1.75			4TRM.pdb	A	I21V	-0.35
7cfe.pdb	A	R47G	-0.34			4TRM.pdb	A	I47T	-2.23
7cfe.pdb	A	P75S	-0.75			4TRM.pdb	A	I95P	-0.49
7cfe.pdb	A	G28E	0.28			4TRM.pdb	A	I95T	-0.07
7cfe.pdb	A	G164D	-2.74			4TRM.pdb	A	I194T	-1.09
7cfe.pdb	A	R83P	-1.57			4TRM.pdb	A	K8N	-1.58
7cfe.pdb	A	L160R	-2.85			4TRM.pdb	A	S94A	0.79
7cfe.pdb	A	A134E	-2.73			4TRM.pdb	A	S94L	-0.14
7cfe.pdb	A	A80P	-4.29			4TRM.pdb	A	V78A	-0.87
7cfe.pdb	A	A138P	-1.88
7cfe.pdb	A	A183T	-1.53
7cfe.pdb	A	L49P	-4.15
7cfe.pdb	A	P93L	1.29
7cfe.pdb	A	E92D	-0.76
7cfe.pdb	A	V202A	-2.68
7cfe.pdb	A	P93Q	0.87
7cfe.pdb	A	V77G	-2.5
7cfe.pdb	A	V171I	-0.24
7cfe.pdb	A	L108R	-2.61
7cfe.pdb	A	V124A	-0.61
7cfe.pdb	A	L59V	-1.48
7cfe.pdb	A	A119D	-1.99
7cfe.pdb	A	A200E	-2.23
7cfe.pdb	A	L79S	-3.73
7cfe.pdb	A	A133P	-3.74
7cfe.pdb	A	E170D	-0.97
7cfe.pdb	A	R102P	-1.53
7cfe.pdb	A	G76R	-1.99
7cfe.pdb	A	W45S	-2.77
7cfe.pdb	A	T146M	0.79
7cfe.pdb	A	V77A	-0.54
7cfe.pdb	A	G30R	-1.94
7cfe.pdb	A	G164J	-1.9
7cfe.pdb	A	R154W	0.5
7cfe.pdb	A	P75R	-0.64
7cfe.pdb	A	L160H	-1.43
7cfe.pdb	A	V36G	-1.75
7cfe.pdb	A	L101F	-1.3
7cfe.pdb	A	L79W	-1.37
7cfe.pdb	A	N51D	0.2
7cfe.pdb	A	V115G	-0.79
7cfe.pdb	A	V89M	-1.1
7cfe.pdb	A	S149R	-0.7
7cfe.pdb	A	S136P	-1.96
7cfe.pdb	A	R96J	-0.39
7cfe.pdb	A	L16R	-0.21
7cfe.pdb	A	G164R	-2.27
7cfe.pdb	A	P84J	0.21
7cfe.pdb	A	A82P	-3.56
7cfe.pdb	A	G34A	-2.46
7cfe.pdb	A	V88A	-2.68
7cfe.pdb	A	E92K	-1.05
7cfe.pdb	A	G69D	-1.73
7cfe.pdb	A	F12L	-1.36
7cfe.pdb	A	H48Y	-0.8
7cfe.pdb	A	G76J	-0.56
7cfe.pdb	A	P75T	0.04
7cfe.pdb	A	G71E	-1.84
7cfe.pdb	A	P84L	0.62
7cfe.pdb	A	G117E	-0.73
7cfe.pdb	A	R206L	0.22
7cfe.pdb	A	L128S	-2.15
7cfe.pdb	A	T146K	-1.63
7cfe.pdb	A	H48N	-1.77
7cfe.pdb	A	V65A	-2.68
7cfe.pdb	A	L94S	-0.47
7cfe.pdb	A	G76D	-1.68
7cfe.pdb	A	H48D	-1.48
7cfe.pdb	A	G71R	-1.76
7cfe.pdb	A	L94P	0.49
7cfe.pdb	A	I114S	-4.04
7cfe.pdb	A	L59P	-3.83
7cfe.pdb	A	V65G	-2.67
7cfe.pdb	A	Q127P	-2.04
7cfe.pdb	A	L91P	-4.01
7cfe.pdb	A	L79F	-1.3
7cfe.pdb	A	A138V	0.31
